# Supplementary material for: Structural insights into human topoisomerase 3β DNA and RNA catalysis and nucleic acid gate dynamics
Source: Nat Commun. 2025 Jan 19;16:834. doi: 10.1038/s41467-025-55959-y (PMC11743793; doi:10.1038/s41467-025-55959-y)
Supplement: Supplementary file 9 — Source data [file 41467_2025_55959_MOESM9_ESM.xlsx]

## Sheet: Extended Fig.1
				Extended Data Fig. 1f
				Extended Data Fig. 1h,i

## Sheet: Extended Fig. 2
		Extended Data Fig. 2k
		Extended Data Fig. 2j
		Extended Data Fig. 2h,i
